# Supplementary material for: Mir-421 in plasma as a potential diagnostic biomarker for precancerous gastric lesions and early gastric cancer
Source: PeerJ. 2019 Jun 17;7:e7002. doi: 10.7717/peerj.7002 (PMC6585904; doi:10.7717/peerj.7002)
Supplement: Dataset S1 — Raw data exported from the Roche E170 automatic immunity analyzer applied for data analyses shown Fig. 4 and Table 1. [file peerj-07-7002-s001.xlsx]

## Sheet: GC
编号	AFP	CEA	FER	CA125	CA153	CA199	CA211	CA242	CA50	CA724
1	90	3.51	221.3	158.2	10.14	0.6	1.83	2.3	0.42	1.65
2	1.43	2.09	360.1			7.88			12.39	10.97
3	2.15	1.93	120	126.1	6.85	13.19	3.67	11.58	22.03	3.24
4	1.94	9.65
5	3.21	3.82	157.2	121.2	22.25	569.8	3.26	52.78	112.94	36.81
6	207.7	4.78	26.48			7.07			5.26	2.81
7	1.47	1.44	13.55	13.2	18.3	17.3	7.2	1.15	2.55	1.58
8	5.16	10.5	53.84			12.36			4.57	1.14
9	2.64	37.68	21.67	56.52	11.31	64.57	68.05	61.57	48.18
10	6.91	0.88	14.42			11.78		3.76	4.92	3.13
11	3.57	2.39	89.62	11.69	16.14	13.45	1.86	3.49	5.8	1.86
12	2.34	10.09	19.72	61.62	6.5	164.9	1.86	121	58.21	0.77
13	2.07	0.21	5.15	221.1	5.91	12.7			4.89	1.93
14	1210	250.7	705.2			736.5			103.48	3.85
15	1.78	4.15	142.6	36.36	17.19	14.95	4.56	5.1	10.25	1.25
16	1.82	4.78	482			1000		141.3	500	5.44
17	3.16	2.93	30.6	15.82	10.36	14.65	4.49	2.34	6.55	1.38
18	1.49	2.22	996	7.58	12.07	14.98	0.5	8.8	5.99	2.47
19	4.96	2.01	456.9	90.18	14.55	28.44	3.34	3.23	20.21	2.95
20	2.95	8.23	364.1			116.8			44.49	13.01
21	37.32	3.21	648.4			33.27			9.76	10.88
22	5.46	4.02	92.85	2.46	4.47	17.22	3.24	8.71	4.63	1.94
23	2.08	1.08	87.58	5.79	10.41	11.98	4.5	4.53	7.22	2.5
24	10.98	23.51	2000	68.85	9.64	9.03	2.52	4.1	4.55	2.83
25	1.21	2.61		168.8	13.89	162.1
26	1.56	0.2	14.87	18.06	7.37	38.46	18	14.8	11.17	19.71
27	157	1000	954.3	541.7	132.4	101.2	221.5	22.47	29.62	50.53
28	0.88	19.08	57.44	13.54	5.49	43.22	4.33	41.27	16.13	74.31
29	3.48	244.8	26.02	6.15	7.45	46.99	4.98	13.53	18.98	3.9
30	2.28	1.66	44.84	21.53	7.7	18.15	4.18	13.9	4.59	6.17
31	2.86	3.01	574.6	9.13	10.43	5.88	3.25	5.28	2.42	6.6
32	5.4	2.16	55.21	3.27	12.33	1.35	0.5	1.18	3.57	70.8
33	5.09	1.89	114.5	8	11.05	13.3	2.98	3.28	9.25	2.04
34	7.21	2.37	172.5	5.23	5.62	13.24	0.5	1.88	8.39	5.27
35	1.62	2.9	32.26	35.99	7.91	1000	4.25	186.3	492.27	2.87
36	4.45	2.15	734.1			0.6			1.55	1.94
37	0.61	0.91	264	11.6	6.29	9.94	4.76	1.51	8.17	3.63
38	2.66	2.01	147.5	7.44	8.16	8.7	3.21	3.01	3.02	1.03
39
40	1.56	1.41	19.83			1000			500	10.55
41	1.96	1.52	3.05			10.15			3.69	3.03
42	2.16	1.07	180.3
43
44
45	2.84	3.19	197.8	9.78	5.02	13.84	2.4	5.15	8.02	1.71
46	2.15	0.77	606.7	4.08	13.5	7.72	0.5	1.68	0.99	1.42
47
48	4.43	0.67	147.7			24.39			12.39	2.73
49	1.24	3.49	272.7	5.33	20.26	9.82	0.84	2	4.35	1.36
50	4.89	8.43	835.9	5.28	17.14	0.6	4.8	1.37	1.34	2.04
51	0.69	1.53	6.6	3.34	4.92	12.12	6.5	19.29	22.48	2.25
52	3.21	1.98				6.12			5.31	3.35
53	1.31	22.45	489.2	263.3	15.13	23.02	3.89	1.81	5.38	1.75
54	3.88	1.11	628.2	43.55	10.23	8.32	3.5	2.78	4.33	1.63
55	3.93	2.97	970.7	79.58	5.87	14.7	2.24	2.64	10.64	1.5
56	2.15	18.16	227.3	82	8	2.79	15.93	0.63	0.25	6.56
57	2.1	0.93	356.6	2.86	7.42	13.46	3.21	2.24	9.27	1.63
58	3.68	2.7	29.79	35.67	7.07	42.42	2.99	22.79	14.37	1.17
59	2.38	4.56	80.08	6.1	12.86	28.84	1.29	14.04	10.37	1.54
60	3.54	1.35	240.5	10.29	5.57	184.3	0.5	44.98	37.02	13.7
61	2.86	1.61	73.53	13.63	9.07	14.09	5.53	12.29	23.86	13.88
62	2.62	0.73	357.2	5.4	7.92	9.7	0.86	27.14	3.09	1.77
63	1.31	2.78	180.9	6.77	6.99	25.97	3.13	24.74	21.21	0.2
64	5.31	36.99	138.3	24.58	13.48	79.55	155.14	6.86	43.61	292.03
65	153.7	1.46	94.55	15.97	8.42	278.6	7.38	6.82	98.42	2.11
66	88.92	4.04	28.98	11.84	6.52	3.12	4.48	1.22	1.01	4.63
67	4.1	2.57	60.2	177.6	11.3	44.02	3.09	11.12	24.81	8.2
68	3.75	2.32	164.3	13.94	15.49	16.69	1.32	7.74	10.97	2.45
69	1.89	1.71	57.39	161.4	7.2	2.81	4.22	0.06	0.5	4.95
70	3.43	84.5	29.33	322.2	7.48	14.05	20.74	3.97	10.84	71.24
71	3.79	1.73	41.75	6.96	3.91	9.63	2.74	2.65	6.48	3.14
72	4.05	3.29	524.9	48.52	5.94	2.71	235.16	3.05	1.73	1.1
73	2.33	2.54		13.76		9.58
74	4.53	0.46	6.02	22.99	8.37	1000		200	296.88
75	2.67	7.73	32.52	33.68	8.79	15.06	2.66	2.68	8.97	1.4
76	3.11	17.86	2000	38.5	7.01	98.69		4.7	49.36	23.5
77	3.05	585.3	219.2	113.5	50.65	1021
78	8.32	4.53	511.6	16.89	9.48	23.18	10.23	6.53	9.2	2.27
79	2.39	4.56	245.6	4.13	9.97	42.93	3.31	6.96	19.1	8.9
80	7.41	2.27	52.99	5.38	14.27	5.91	2.46	2.54	1.58	66.52
81	2.36	0.44	143.6	114.4	10.89	272.1	13.61	36.17	64.43	44.65
82
83	1.72	3.28	6.9	5.39	14.09	16	4.89	11.1	6.38	33.16
84	9.58	7.5	963.9			35.88			11.78	1.14
85	4.06	1.88				18.06
86	3.37	3.54	211.2	21.05	10.58	21.2	2.91	0.5	7.96	1.3
87	17	74.67	688.1	137.7	73.4	8.47	76.2	1.61	4.54	120.6
88	4.02	116.3	29.49	17.91	7.81	17.18	3.49	10.08	8.34	3.29
89	9.01	1.57	25.51	7.22	5.99	16.25	2.91	8.66	6.35	2.44
90	4.16	1.14	3.71	267.4	20.29	2.11	3.07	0.23	3.11	27.91

## Sheet: PRE
n	AFP	CEA	FER	CA125	CA153	CA199	CA211	CA242	CA50	CA724)
1	2.48	1.77	153	10.12	9.17	11.57	3.06	4.94	4.65	0.86
2
3	7.07	6.86	136.4	13.19	11.65	39.52
4	2.42	1.14	131.5	8.95	13.12	9.64	0.5	5.05	5.43	1.97
5	4.34	5.62	531.3			6.93		4.89	3.24	0.2
6	2.64	1.44	131.2	15.1		18.65		10.08	24.13	1.81
7	4.27	1.86	44.54
8
9
10	2.73	2.69	513.1	28.9	17.83	62.34	3.45	21.75	16.33	2.5
11	2.59	3.4	179.5	12.84	10.68	24.55	2.81	10.44	16.29	0.56
12	2.64	1.55	332	8.73	11.93	7.4	0.5	2.24	4.81	1.38
13
14	6.25	2.42	458.1	9.64	7.08	26.23	6.4	10.94	13.31	1.6
15	3.87	2.08	168.6	7.74	8.18	8.6
16
17	3.84	1.91	79.71	9.39	4.27	11.17	3.78	3.6	8.33	2.12
18	2.36	1.42	234.9	18.36	4.61	3.07	3.01	0.71	3.12	4.31
19
20	3.5	2.22	132.1	8.36	8.72	6.11	0.2	4.14	8.06	1.95
21
22	0.61	0.67	267.3	4.83	10.18	11.46	2.36	9.28	9.24	0.23
23	1.68	1.68	121.2	21.46	26.73	5.36		1.86	2.12	2.06
24	2.11	0.2
25	3.35	2.19	266.7	3.78	11.63	9.67	2.96	6.19	1.52	0.55
26	1.8	1.79	70.37	5.78	13.2	5.94	3.01	3.46	7.45	2.18
27	1.84	1.83	241.7
28	5.46	1.24	214.5	4.87	5.41	4.33	0.5	0.83	2.45	1.54
29	2.38	0.46	597.6	18.1	9.57	11.5	2.7	0.93	7.99	2.04
30	3.3	0.66	592.4	8.06	6.75	5.08	3.01	2.34	4.77	2.69
31	3.36	1.45	136.8	12.41	6.33	6.14	5.5	4.73	4.69	2.37
32	3.71	0.88	107.1	7.58	4.62	9.94	4.59	1.1	13.21	2.8
33	2.48	3.1	232.8
34	1.87	0.52	165	6.74	3.66	10.9	2.5	0.5	8.46	0.69
35	4.09	1.83	113.7	7.1	5.86	0.6	2.76	1.05	1.42	18.31
36	1.56	1.55	403.4	9.29	3.85	8.11	3.58	4.3	4.08	1.19
37
38	2.45	0.48	92.04	7.94	12.22	3.29	2.55	1.27	2.08	6.1
39	3.61	0.4	42.38
40	2.8	0.36	164.9			5.76
41
42
43	1.87	2.88	136.4	20.35	15.02	23.88
44	2.95	0.22	30.29	4.66	6.14	6.09	3	3.31	3.43	7.01
45	1.88	0.89	12.27
46	0.83	1.83	333.9	13.29	11.81	12.38	6.81	5.75	7.42	0.63
47	4.93	0.74	2000	18.01	9.93	18.67	2.83	1.4	12.2	3.74
48	2.48	1.77	153.2	10.12	9.17	11.57	3.06	4.94	4.65	0.86
49	1.8	1.41	786.9	10.84	10.94	16.46		5.7	11
50
51	3.65	0.78	520.7	9.4	8.11	9.21
52	2.77	1.92	252.2	7.59	23.32	12.74
53	1.51	1.35	177.3			40.36		13.33	24.08
54	2.83	0.94	15.5	19.19	19.59	11.61	2.8	4.46	8.37	3.22
55	2.32	3.77	251.2	8.09	8.84	6.98	2.68	6.21	6.77	1.69
56	4.72	1.63	824	18.43	11.63	27.3	4.35	4.4	17.36	1.24
57	3.56	3.07	97.67	12.43	18.74	5.37	3.62	0.62	0.51	0.2
58	5.54	6.21	362.3
59	3.74	0.59		9.78	4.95	7.12
60	3.63	2.42	134.1	25.01	20.36	49.65	2.16	8.42	22.96	2.63
61	1.94	0.85	187.7	5.53	5.22	35.59	2.61	18.72	13.82	0.38
62	12.1	0.89	6.24			13.49			8.21
63	4.14	0.42	287	10.12	6.23	5.63	2.38	0.85	4.08	3.53
64	3.64	0.48
65				17.04
66	2.33	2.97	221.9	3.45	9.85	6
67	4.64	0.85	297.9	11.78	5.34	23.25			10.04	0.47
68	7.13	5.27	164.3
69
70
71	1.47	2.21	108.9	5.4	14.91	25.64	2.44	15.2	14.01	2.47
72	4.41	2.61				8.96
73
74
75	4.88	1.15	290.7	39.74	5.93	0.6	2.55	1.05	1.73	0.37
76	2.66	1.75	346.4	8.14	16.63	6.76	0.5	1.68	5.29	2.67
77	2.95	0.22	30.29	4.66	6.14	6.09	3	3.31	3.43	5.71
78	3.71	1.87	44.89	26.42	7.61	14.52	4.8	3.68	14.89	0.46
79
80
81
82	1.27	3.36		19.12		21.81			9.42
83
84
85
86	2.87	0.2	118	7.91	7.97	9.95	2.82	1.25	7.5	1.14
87	3.57	3.24	385.9	36.44	22.79	2.97	2.26	1.17	2.2	1.77
88	4.5	1.12	110.9	5.54	7.12	1.9	3.86	0.69	0.2	4.39
89	1.23	1.28	999.2	9.57	9.36	30.3	2.62	8.06	10.18	3.13
90

## Sheet: NC
n	AFP（<7.0ng/ml）	CEA（<7.0ng/ml）	FER:男 30-453，女 11-325ng/ml	CA125（<35U/ml）	CA153（<35U/ml）	CA199（<37U/ml）	CA211(<10ng/ml)	CA242(<20U/ml)	CA50(<25U/ml)	CA724(<8.5IU/ml)
1	3.44	1.49	192.6	4.8	17.52	17.84	2.14	7.67	5.6	1.8
2	3.22	1.23	173.6	13.82	4.87	47.85	1.19	0.6	0.23	3.46
3	3.65	1.45	79.36	13.36	11.04	11.72	1.52	7.64	5.01	1.93
4	3.96	1.2	444.2	14.85	26.89	35.55	2.65	1.01	14.09	1.88
5	4.58	6.1	42.94	15.88	19.2	5.56	4.79	8.63	1.32	3.59
6	2.46	1.28	181.9	18.66	12.87	18.51	1.38	5.53	0.2	7.03
7	2.62	1.19	129.9	8.54	16.69	5.58	2.03	6.99	5.61	1.78
8	6.7	0.73	310.7	6.81	8.22	13.22	2.14	1.4	8.4	1.11
9	4.37	0.6	100.4	7.09	5.51	15.34	2.14	5.15	0.5	4.13
10	2.83	1.41	263.5	8.67	8.22	14.45	2.03	2.62	4.3	4.16
11	2.95	1.12	165.9	14.47	16.98	13.6	2.14	2.54	3.34	0.83
12	4.32	1.88	138.8	10.39	5.9	17.56	2.2	0.64	4.16	1.17
13	2.57	1.52	168	8.66	12.71	5.4	2.03	19.46	7.26	2
14	5.1	3.64	287.8	6.1	7.1	7.52	1.89	16.05	4.36	7.84
15	2.56	2.62	58.93	15.38	16.13	12.65	1.92	1.8	5.18	1.28
16	6.1	1.78	245.2	15.7	32.91	13.36	2.17	8.95	0.5	0.62
17	3.73	1.88	94.45	10.61	17.15	10.35	2.2	9.86	7.96	7.53
18	6.13	1.48	161.1	12.95	6.4	14.41	2.03	2.29	4.61	11.11
19	2.7	1.84	111.7	16.73	19.44	11.59	2.17	0.51	3.89	5.36
20	3.1	5.22	272.7	7.07	12.53	21.39	1.92	1.51	4.68	0.61
21	3.31	1.17	71.98	14.24	12.06	13.06	2.17	0.99	1.34	2.64
22	2.81	2.24	286.8	6.65	10.1	25.55	2.17	9	3.79	3.34
23	3.18	1.48	137.2	6.5	18.9	15.64	2.2	0.5	0.66	2.33
24	5.19	1.24	49.34	4.07	10.69	14.2	2.17	5.84	3.78	4.49
25	3.17	3.82	146.5	14.33	7.69	5.58	2.14	5.79	4.28	3.79
26	3.15	2.96	128.3	18.44	11.87	21.18	2.17	0.87	9.66	0.55
27	3.24	1.73	47.81	8.72	14.4	15.09	2.17	17.42	0.82
28	2.61	1.55	199.2	9.66	7.01	5.28	2.14	16.21	1.41
29	2.16	1.94	207.4	7.95	14.94	18.05	2.2	0.86	20.73
30	1.93	0.94	22.45	7.96	15.25	12.41	2.2	2.67	13.94
31	2.15	1.23	144.7	10.72	15.51	13.27	2.03	18.69	0.74
32	3.15	2.67	6.44	11.62	16.8	27.58	2.17	2.04	0.5
33	2.96	3.04	79.56	11.94	21.08	14.71	1.91	8.75	7.11
34	3.91	3.68	77.74	15.19	11.34	15.6	1.89	6.44	7
35	2.35	3.13	80.16	9.55	6.45	5.3	2.03	7.84
36	2.83	4.5	50.45	9.18	10	5.27	1.36	6.15
37	3.85	1.89	74.6	6.51	9.2	11.05	1.92
38	3.7	3.04	260.6	6.84	15.17	5.23	2.17
39	3.04	2.15	64.32	9.59	6.66	14.37	1.92
40	4.38	1.67	1612	5.91	15.75	5.53	1.63
41	4.81	3.48	2.45	18.75	18.1	18.56	2.17
42	7.38	0.73	437.8	8.12	20.01	8.75	1.91
43	3.29	1.12	184.6	12.23	21.13	17.55	2.14
44	5.51	0.98	235	15.86	17.16	8.9	2.03
45	4.84	1.61	124	16.91	9.67	24.72	2.14
